# Supplementary material for: A yeast-expressed RBD-based SARS-CoV-2 vaccine formulated with 3M-052-alum adjuvant promotes protective efficacy in non-human primates
Source: Sci Immunol. 2021 Jul 15;6(61):eabh3634. doi: 10.1126/sciimmunol.abh3634 (PMC9119307; doi:10.1126/sciimmunol.abh3634)
Supplement: Supplementary file 3 — Tables S1 to S4 [file sciimmunol.abh3634_tables_s1_to_s4.zip]

Archive with 2 entries (2 files):
- sciimmunol.abh3634_Table_S4.xlsx
- sciimmunol.abh3634_Tables_S1_to_S3.xlsx
