# Supplementary material for: A yeast-expressed RBD-based SARS-CoV-2 vaccine formulated with 3M-052-alum adjuvant promotes protective efficacy in non-human primates
Source: Sci Immunol. 2021 Jul 15;6(61):eabh3634. doi: 10.1126/sciimmunol.abh3634 (PMC9119307; doi:10.1126/sciimmunol.abh3634)
Supplement: Supplementary file 3 — Tables S1 to S4 [file sciimmunol.abh3634_tables_s1_to_s4.zip › sciimmunol.abh3634_Table_S4.xlsx]

## Sheet: FIG.2
FIGURE 2A								FIGURE 2B					FIGURE 2C
Endpoint titers								FRNT 50					Week 11, End point vs. Live virus neuts
	PRE BLEED	WEEK 4	WEEK 6	WEEK 9	WEEK 11	Week 13			PRE BLEED	WEEK 6	WEEK 11			End point titers	FRNT50
253-13	416.664	4185.9	119810	80121.2	162138	310755		253-13	10	349.426	1522.4		253-13	162138	1522.4
ROf16	400	8911.1	77046	38415	85304	63573		ROf16	10	20	10		ROf16	85304	10
ROe16	2294.9	24807	123888	33432	183058	534737		ROe16	10	31.9119	256.8		ROe16	183058	256.8
RYd16	400	1577	595262	178661	395878	361843		RYd16	10	2081.17	3617.8		RYd16	395878	3617.8
RYn16	1591.3	1659.6	44540	34218	87534	151517		RYn16	10	20	39.9		RYn16	87534	39.9
RKu16	540.754	5498.73	276791	64322.7	206473	112960		RKu16	10	20	36.1		RKu16	206473	36.1
RZu16	1778.28	30955.8	749845	158546	1728038	1217211		RZu16	10	252.416	3959.1		RZu16	1728038	3959.1
RNu15	760.326	27423.5	558997	153055	433750	498124		RNu15	10	169.196	1838.3		RNu15	433750	1838.3
RRv16	400	15706.5	503101	195484	614777	545358		RRv16	10	174.457	1546.6		RRv16	614777	1546.6
147-13	400	799.499	388645	132952	862579	793928		147-13	10	405.539	2904.8		147-13	862579	2904.8
FIGURE 2D								FIGURE 2E					FIGURE 2F
IC50								IC50						IgG1		IgG2		IgG3		IgG4
alum	PRE BLEED	WEEK 4	WEEK 6	WEEK 9	WEEK 11	DAY OF CHALLENGE		alum	VRC7480.D614G	VRC7480.D614G.UKB117.3	VRC7597.B.1.351			alum	3M-052-alum	alum	3M-052-alum	alum	3M-052-alum	alum	3M-052-alum
253-13	10	10	801	255	1992	2182.23		253-13	2806	1940	325			36.29	234.59	0.15	0.01	0.02	0.005	0.52	0.23
ROf16	10	10	24	10	46	50.97		ROf16	99	43	10			65.35	40.38	0.01	0.03	0.005	0.005	2	0.42
ROe16	10	10	71	10	187	71.7914		ROe16	360	263	61			15.62	117.83	0.04	0.08	0.005	0.02	0.5	0.56
RYd16	10	27	4230	1578	2155	1422.28		RYd16	3962	1734	292			114.06	179.47	0.03	0.04	0.005	0.005	2.71	0.43
RYn16	10	10	49	24	35	71.8452		RYn16	97	50	10			34.17	325.26	0.03	0.04	0.005	0.005	0.48	0.43
3M-052-alum								3M-052-alum
RKu16	10	10	10	10	90	72.5733		RKu16	186	127	10
RZu16	28	10	218	44	1867	891.5		RZu16	1923	1486	362
RNu15	10	10	194	42	1100	352.101		RNu15	1510	1197	253
RRv16	10	10	180	35	545	493.101		RRv16	879	543	186
147-13	10	10	457	161	1543	1165.83		147-13	1836	1420	1131
FIGURE 2G					FIGURE 2H					FIGURE 2I					FIGURE 2J			FIGURE 2K
ADP activity					ADCC DEGRANULATION					Nasal IgG					BAL IgG			Rectal IgG
	alum		3M-052-alum			alum		3M-052-alum		alum	W0	W6	W11		alum	W11		alum	W0	W6	W11
253-13	34.1	RKu16	20.6		253-13	5.96	RKu16	1.665		253-13	0.0145096	0.361011	2.49052		253-13	10.53		253-13	0.0394555	0.500835	1.42857
ROf16	9.8	RZu16	43.5		ROf16	1.44	RZu16	14.825		ROf16	0.06	0.57929	0.782998		ROf16	1.56		ROf16	0.0128427	0.035	0.035
ROe16	21	RNu15	35.2		ROe16	0.03	RNu15	7.895		ROe16	0.0674764	0.702988	1.92957		ROe16	6.97		ROe16	0.0288268	1.20968	2.82087
RYd16	35	RRv16	36.1		RYd16	7.39	RRv16	7.915		RYd16	0.035	2.42302	3.11947		RYd16	10.97		RYd16	0.035	3.39559	3.01244
RYn16	8.8	147-13	41.5		RYn16	0.68	147-13	12.5		RYn16	0.06	0.426894	1.07599		RYn16	4.68		RYn16	0.035	0.035	1.40541
										3M-052-alum	W0	W6	W11		3M-052-alum	W11		3M-052-alum	W0	W6	W11
										RKu16	0.06	1.0607	1.4733		253-13	8.19		RKu16	0.035	0.035	1.65289
										RZu16	0.035	2.79163	12.8235		ROf16	33.9		RZu16	0.0380735	5.22196	8
										RNu15	0.048526	1.67286	3.9981		ROe16	10.03		RNu15	0.0437158	4.74429	5.40957
										RRv16	0.06	2.81432	6.31638		RYd16	15.38		RRv16	0.0717618	4.082	6.45138
										147-13	0.0451162	0.930233	5.58097		RYn16	22.29		147-13	0.035	2.50209	5.79268

## Sheet: FIG.3
FIGURE 3B							FIGURE 3C
S peptide pool , % IFNg+CD8+ T cells							RBD peptide pool , % IFNg+CD8+ T cells
	PRE BLEED	WEEK 1	WEEK 5	WEEK 10	Day of challenge			PRE BLEED	WEEK 1	WEEK 5	WEEK 10	Day of challenge
253-13	0.001	0.04348	0.02514	0.01244	0.001		253-13	nd	0.04318	0.02784	0.01264	0.001
ROf16	0.001	0.11372	0.02144	0.001	0.04069		ROf16	nd	0.10772	0.01504	0.01429	0.0194
ROe16	0.001	0.0989	0.001	0.001	0.001		ROe16	nd	0.0725	0.001	0.001	0.001
RYd16	0.001	0.001	0.01123	0.001	0.1029		RYd16	nd	0.001	0.001	0.001	0.1189
RYn16	0.001	0.001	0.001	0.001	0.0207		RYn16	nd	0.001	0.001	0.001	0.0151
RKu16	0.001	0.3642	0.3535	0.1611	0.0632		RKu16	nd	0.3922	0.3425	0.2481	0.105
RZu16	0.001	0.1007	0.175	0.1385	0.001		RZu16	nd	0.0967	0.136	0.1635	0.1032
RNu15	0.001	0.001	0.001	1.3393	0.718		RNu15	nd	0.0157	0.001	1.4093	0.611
RRv16	0.001	0.001	0.0732	0.0572	0.346		RRv16	nd	0.001	0.056	0.0286	0.278
147-13	0.001	0.001	0.001	0.0234	0.0215		147-13	nd	0.001	0.0111	0.0373	0.0259
FIGURE 3C							FIGURE 3C
S peptide pool , % IFNg+CD4+ T cells							RBD peptide pool , % IFNg+CD4+ T cells
	PRE BLEED	WEEK 1	WEEK 5	WEEK 10	Day of challenge			PRE BLEED	WEEK 1	WEEK 5	WEEK 10	Day of challenge
253-13	0.001	0.001	0.0252	0.001	0.01567		253-13	nd	0.001	0.0475	0.02547	0.02307
ROf16	0.001	0.001	0.001	0.001	0.0164		ROf16	nd	0.001	0.001	0.001	0.001
ROe16	0.001	0.0155	0.001	0.001	0.001		ROe16	nd	0.0143	0.001	0.001	0.001
RYd16	0.001	0.0919	0.01489	0.001	0.02021		RYd16	nd	0.1079	0.01379	0.001	0.01901
RYn16	0.001	0.001	0.001	0.001	0.001		RYn16	nd	0.001	0.001	0.001	0.001
RKu16	0.001	0.001	0.0177	0.001	0.001		RKu16	nd	0.001	0.0422	0.02327	0.001
RZu16	0.001	0.001	0.001	0.001	0.01606		RZu16	nd	0.0354	0.0553	0.0315	0.01176
RNu15	0.001	0.001	0.0228	0.0589	0.20393		RNu15	nd	0.0145	0.0994	0.1688	0.11293
RRv16	0.001	0.001	0.001	0.001	0.02346		RRv16	nd	0.001	0.0364	0.001	0.01226
147-13	0.001	0.001	0.001	0.001	0.001		147-13	nd	0.001	0.01066	0.001	0.001
FIGURE 3D							FIGURE 3D
S peptide pool , % IL-4+CD4+ T cells							RBD peptide pool , % IL-4+CD4+ T cells
	PRE BLEED	WEEK 1	WEEK 5	WEEK 10	Day of challenge			PRE BLEED	WEEK 1	WEEK 5	WEEK 10	Day of challenge
253-13	0.001	0.001	0.0142	0.001	0.001		253-13	nd	0.0151	0.0201	0.0412	0.001
ROf16	0.001	0.001	0.001	0.0147	0.001		ROf16	nd	0.001	0.0173	0.0275	0.001
ROe16	0.001	0.001	0.013	0.0302	0.001		ROe16	nd	0.001	0.0154	0.0575	0.001
RYd16	0.001	0.033	0.0336	0.0751	0.0103		RYd16	nd	0.0359	0.0288	0.0731	0.001
RYn16	0.001	0.001	0.001	0.001	0.001		RYn16	nd	0.001	0.001	0.001	0.001
RKu16	0.001	0.001	0.001	0.001	0.001		RKu16	nd	0.0195	0.001	0.001	0.0222
RZu16	0.001	0.001	0.001	0.001	0.0129		RZu16	nd	0.001	0.0152	0.001	0.0122
RNu15	0.001	0.001	0.001	0.001	0.001		RNu15	nd	0.0339	0.0468	0.1003	0.001
RRv16	0.001	0.001	0.001	0.001	0.001		RRv16	nd	0.001	0.001	0.0133	0.001
147-13	0.001	0.0282	0.001	0.001	0.0185		147-13	nd	0.0997	0.001	0.001	0.0355

## Sheet: FIG.4
FIGURE 4A							FIGURE 4B
Frequencies of viremic animals								Total RNA copies in BAL Fluid
	D0	D1	D2	D4	Necropsy/termination			D0	D1	D2	D4	Necropsy/termination
Total unvaccinated	0		100	100	80		35534	90		19254.3	7240.55	1671.72
							RTo17	90		35856.6	4005	7509.6
							RUh17	90		1412.1	798	90
							RQj17	90		2.37413e+06	249151	11444.7
							RPz17	90		14679.9	388.5	203.4
Total RBD+alum vaccinated	0		60	60	40		253-13	90		164.7	90	90
							ROf16	90		90	143.799	90
							ROe16	90		4600.5	2124.6	155.7
							RYd16	90		1843.8	90	90
							RYn16	90		1.71983e+06	1108.58	134906
Total, RBD+3M-052-alum vaccinated	0		60	20	0		RKu16	90		90	16458.5	90
							RZu16	90		90	90	90
							RNu15	90		500.1	90	90
							RRv16	90		180.3	90	90
							147-13	90		387.6	90	90
FIGURE 4C							FIGURE 4D
Frequencies of viremic animals								subgenomic RNA copies in BAL Fluid
	D0	D1	D2	D4	Necropsy/termination			D0	D1	D2	D4	Necropsy/termination
Total unvaccinated	0		100	80	60		35534	90		10220.8	11024.7	1039.2
							RTo17	90		4429.27	1100.3	1591.74
							RUh17	90		1343.4	196.05	90
							RQj17	90		2.65454e+06	157137	15012.9
							RPz17	90		3791.7	90	90
Total RBD+alum vaccinated	0		60	40	20		253-13	90		90	90	90
							ROf16	90		90	90	90
							ROe16	90		2798.28	1029.13	90
							RYd16	90		2302.14	90	92.7347
							RYn16	90		2887839	598.8	22633.2
Total, RBD+3M-052-alum vaccinated	0		20	20	0		RKu16	90		90	2358	90
							RZu16	90		90	90	90
							RNu15	90		90	90	90
							RRv16	90		90	90	90
							147-13	90		135.2	90	90
FIGURE 4E							FIGURE 4F
Frequencies of viremic animals								Total RNA in nasal swabs
	D0	D1	D2	D4	Necropsy/termination			D0	D1	D2	D4	Necropsy/termination
Total unvaccinated	0	100	100	100	100		35534	90	818.1	310778	4.03741e+06	4621.04
							RTo17	90	840613	3.88225e+06	231094	284.1
							RUh17	90	30039.3	248170	5803794	187332
							RQj17	90	43524.9	292479	29927.7	14799.9
							RPz17	90	393466	2.80298e+07	400676	24788.7
Total RBD+alum vaccinated	0	60	100	80	40		253-13	90	2192.1	14723.1	28989.9	90
							ROf16	90	90	65963.1	90	634.35
							ROe16	90	138637	5206947	1.73443e+06	663.3
							RYd16	90	935293	581.1	4653.9	90
							RYn16	90	90	1648287	155107	90
Total, RBD+3M-052-alum vaccinated	0	100	80	60	40		RKu16	90	156101	499092	1.43721e+07	21897.8
							RZu16	90	483.6	191.4	352.5	90
							RNu15	90	119483	7566.3	25359.6	90
							RRv16	90	577.8	90	90	90
							147-13	90	518.1	167.4	90	268
FIGURE 4G							FIGURE 4H
Frequencies of viremic animals								subgenomic RNA in nasal swabs
	D0	D1	D2	D4	Necropsy/termination			D0	D1	D2	D4	Necropsy/termination
Total unvaccinated	0	80	100	100	60		35534	90	90	49568.1	1.69943e+06	90
							RTo17	90	164400	1.20168e+06	69318	90
							RUh17	90	17130.9	20458.5	4.51565e+06	109023
							RQj17	90	166.65	59526.9	7038.6	13491
							RPz17	90	158104	1.79242e+07	272152	12888.3
Total RBD+alum vaccinated	0	40	60	80	0		253-13	90	90	90	4745.4	90
							ROf16	90	90	5589.7	90	90
							ROe16	90	6827.43	1.90673e+06	768065	90
							RYd16	90	267402	90	2301.65	90
							RYn16	90	90	350682	74346	90
Total, RBD+3M-052-alum vaccinated	0	40	40	40	20		RKu16	90	22875.6	51267.6	8.22287e+06	3207.9
							RZu16	90	90	90	90	90
							RNu15	90	6325.49	1012.61	7302.35	90
							RRv16	90	90	90	90	90
							147-13	90	90	90	90	90

## Sheet: FIG. 5
FIGURE 5A							FIGURE 5B
Week 11, FRNT50 vs. Total RNA nasal swabs (day 2)							Day of challenge immune response vs. peak, day 2 total RNA copies
	TOTAL RNA NASAL (DAY2)	FRNT50	Anti RBD nasal IgG	Anti RBD serum IgG	Anti RBD serum ADCC			TOTAL RNA NASAL (DAY2)	Anti RBD serum IgG	IFNg+CD8+ T cells	IFNg+CD4+ T cells
253-13	14723.1	1522.4	2.49052	162138	5.96		253-13	14723.1	250789	0.001	0.02307
ROf16	65963.1	10	0.782998	85304	1.44		ROf16	65963.1	55705	0.0194	0.001
ROe16	5206947	256.8	1.92957	183058	0.03		ROe16	5206947	86538	0.001	0.001
RYd16	581.1	3617.8	3.11947	395878	7.39		RYd16	581.1	200000	0.1189	0.01901
RYn16	1648287	39.9	1.07599	87534	0.68		RYn16	1648287	123759	0.0151	0.001
RKu16	499092	36.1	1.4733	206473	1.665		RKu16	499092	130521	0.105	0.001
RZu16	191.4	3959.1	12.8235	1728038	14.825		RZu16	191.4	464003	0.1032	0.01176
RNu15	7566.3	1838.3	3.9981	433750	7.895		RNu15	7566.3	125462	0.611	0.11293
RRv16	90	1546.6	6.31638	614777	7.915		RRv16	90	809096	0.278	0.01226
147-13	167.4	2904.8	5.58097	862579	12.5		147-13	167.4	1238797	0.0259	0.001
FIGURE 5C							FIGURE 5D
Week 11, FRNT50 vs. TOTAL RNA BAL (DAY4)							Day of challenge immune response vs. Total RNA (Day 4)
	TOTAL RNA BAL (DAY4)	FRNT50	Anti RBD nasal IgG	Anti RBD serum IgG	Anti RBD serum ADCC			TOTAL RNA BAL (DAY4)	Anti RBD serum IgG	IFNg+CD8+ T cells	IFNg+CD4+ T cells
253-13	90	1522.4	2.49052	162138	5.96		253-13	90	250789	0.001	0.02307
ROf16	143.799	10	0.782998	85304	1.44		ROf16	143.799	55705	0.0194	0.001
ROe16	2124.6	256.8	1.92957	183058	0.03		ROe16	2124.6	86538	0.001	0.001
RYd16	90	3617.8	3.11947	395878	7.39		RYd16	90	200000	0.1189	0.01901
RYn16	1108.58	39.9	1.07599	87534	0.68		RYn16	1108.58	123759	0.0151	0.001
RKu16	16458.5	36.1	1.4733	206473	1.665		RKu16	16458.5	130521	0.105	0.001
RZu16	90	3959.1	12.8235	1728038	14.825		RZu16	90	464003	0.1032	0.01176
RNu15	90	1838.3	3.9981	433750	7.895		RNu15	90	125462	0.611	0.11293
RRv16	90	1546.6	6.31638	614777	7.915		RRv16	90	809096	0.278	0.01226
147-13	90	2904.8	5.58097	862579	12.5		147-13	90	1238797	0.0259	0.001

## Sheet: FiG. 6
FIG. 6B																			FIG. 6C
FREQUENCIES	CLASSICAL MONOCYTES						INTERMEDIATE MONOCYTES						NON CLASSICAL MONOCYTES						Sample_ID	ID	Days_post_Challenge	Group	1	2	3	4	5	6	7	8	9	10	11	12
	D0	D1	D2	D4	Necropsy/termination		D0	D1	D2	D4	Necropsy/termination		D0	D1	D2	D4	Necropsy/termination		35534_D0	35534	0	1	-0.204137	-0.106967	-0.632574	-0.248528	-0.591933	-0.248422	-0.303785	0.0172898	-0.197049	-0.261001	-0.217198	1.5456
35534	70.5	84.1	70.2	49.8	66.3		15.5	8.76	17.2	29.7	17.5		4.74	1.67	3.5	12.8	8.43		RTo17_D0	RTo17	0	1	-0.501014	0.0164856	-0.0585091	-0.218228	-0.556508	0.576675	0.0423366	-1.29883	-0.606207	-0.261001	-0.242802	-0.308828
RTo17	81.4	80	79.9	75.7	87.3		9.8	10.2	11.5	10.7	5.08		2.34	4.05	1.83	4.47	2.06		RUh17_D0	RUh17	0	1	-0.0490543	0.106649	-0.632574	-0.248528	-0.802572	-0.541831	-0.303785	-1.21745	-0.612427	-0.261001	-0.257804	-0.519381
RUh17	92.9	88	85.2	79.2	67.4		1.89	3.59	4.74	11.5	22.9		2.63	2.11	1.34	1.68	3.57		RQj17_D0	RQj17	0	1	-0.508234	-0.384622	-0.148723	-0.182103	-0.412971	-0.154517	0.0549263	-1.94195	-0.568468	-0.261001	-0.240601	-0.511537
RQj17	87.6	93.4	73	86.7	83.3		6.19	3.05	18.9	6.43	10.2		3.45	0.5	0.92	2.12	2.72		RPz17_D0	RPz17	0	1	6.7288	0.00210323	-0.0504614	-0.0163526	-0.193702	2.25564	-0.303785	-0.877001	-0.205697	-0.261001	-0.212513	0.667821
RPz17	93.3	82.8	65.5	77	85.5		1.29	11.5	27.7	14	9.26		1.1	1.57	0.99	4.08	2.01		35534_D1	35534	1	1	0.427347	-0.162977	-0.419318	-0.206501	-0.726222	-0.456365	-0.303785	0.332715	-0.272313	-0.261001	-0.150635	1.24544
																			RTo17_D1	RTo17	1	1	-0.291579	0.217268	-0.17994	-0.0424804	-0.197808	-0.675489	-0.303785	-0.734602	-0.438459	-0.261001	0.0636678	1.399
253-13	81.6	88.2	85.3	72.7	79.6		9.53	5.55	6.84	14.9	6.5		3.53	2.63	4.32	6.31	4.41		RUh17_D1	RUh17	1	1	-0.0141608	0.219447	-0.632574	-0.225104	-0.875478	-0.152153	-0.303785	-1.20651	-0.76676	-0.261001	-0.25671	-0.764976
ROf16	83.5	87.4	87.2	84.6	90.2		8.85	5.76	7.09	6.9	3.24		3.33	3.5	1.2	3.22	2.02		RQj17_D1	RQj17	1	1	-0.204349	0.0156442	-0.632574	-0.236552	-0.125455	0.601385	-0.303785	-1.60522	0.152524	-0.261001	0.41739	0.590192
ROe16	82.2	78.8	77.8	85.4	86.4		11.2	10.8	14	5.97	5.1		2.47	4.09	1.61	1.73	3.19		RPz17_D1	RPz17	1	1	0.208094	-0.313068	-0.355381	-0.204915	-0.585433	-0.502006	-0.303785	-1.05364	-0.585586	-0.261001	0.629345	-0.206673
RYd16	85.5	80.9	89.9	84	86.1		8.37	4.92	1.82	2.76	2.96		2.47	8.1	2.56	3.88	3.7		35534_D2	35534	2	1	-0.347087	-0.013387	0.373485	-0.208186	-0.382615	0.0593504	0.219224	1.31845	1.31105	-0.261001	0.00581131	3.32775
RYn16	70	77.3	46.9	38	71.3		14.4	13.3	41	32.3	12.9		5.62	3.93	1.34	19.8	4.08		RTo17_D2	RTo17	2	1	-0.0665446	-0.106054	-0.142861	-0.192877	-0.0866056	-0.404269	-0.0133015	-0.979994	1.27904	-0.261001	0.0907468	0.904922
																			RUh17_D2	RUh17	2	1	-0.204317	0.369387	-0.632574	-0.248528	-1.00819	-0.242102	-0.303785	-1.35044	-0.481704	-0.261001	-0.268657	-0.41115
RKu16	86.8	84.9	89.3	75.4	87.6		6.75	7.59	4.53	13.3	4.31		2.08	3.48	1.18	5.52	1.64		RQj17_D2	RQj17	2	1	-0.391321	-0.30018	0.369608	-0.180709	0.364041	0.541093	-0.303785	-1.40208	2.08346	0.330978	-0.14417	0.53229
RZu16	80.7	80.5	84.7	86.8	84.1		11.3	10.9	7.47	5.25	6.72		3.37	3.08	1.64	1.8	1.74		RPz17_D2	RPz17	2	1	0.616277	0.390783	-0.0750819	-0.112065	-0.00549973	0.605377	-0.303785	-0.351769	0.750812	-0.261001	8.44554	1.29395
RNu15	79.8	82.5	79.6	86.9	84.3		7.27	6.95	8.93	3.19	4.91		2.92	4.47	2.34	2.36	3.72		35534_D4	35534	4	1	-0.164954	0.0508459	-0.632574	-0.248528	-0.375787	1.3787	-0.303785	0.975767	0.271321	6.33292	-0.21462	1.84124
RRv16	86.5	84.9	86.3	87.8	89.2		4.48	6.24	4.36	2.51	4.92		3.57	4.27	3.22	3.65	1.77		RTo17_D4	RTo17	4	1	-0.285039	0.160226	-0.141947	0.97182	0.182323	-0.924412	0.22914	-0.536787	0.0980004	-0.261001	-0.208752	0.155084
147-13	85.7	85.2	81	80.2	81.2		6.38	7	6.42	8.56	10.3		1.65	4.17	3.77	4.71	2.97		RUh17_D4	RUh17	4	1	-0.239833	0.281024	0.0412487	-0.248528	-0.644741	0.069779	0.487164	-1.19897	-0.850553	-0.261001	-0.208755	-0.24678
																			RQj17_D4	RQj17	4	1	0.331678	0.104093	-0.0799689	-0.182199	0.121599	1.01945	-0.303785	-0.391326	-0.440946	-0.261001	-0.152727	0.536925
Fig. 6D					Fig. 6E						Fig. 6F								RPz17_D4	RPz17	4	1	-0.410744	0.111092	0.170311	-0.0946229	-0.089115	0.482218	-0.303785	-1.32597	0.126128	3.15561	-0.190873	1.00272
	day 2		day 4			Day 2	nasal swabs	BAL	Throat			Day 4	nasal swabs	BAL	Throat				35534_NECROPSY	35534	7	1	0.0673708	0.0556459	-0.632574	-0.248528	-0.526021	-1.21758	-0.303785	1.30539	-0.0773959	-0.261001	-0.235315	1.39271
	Cluster 12 (center)	% Intermediate monos	Cluster 12 (center)	% Intermediate monos		Cluster 12 (center)	sgRNA VL	sgRNA VL	sgRNA VL			Cluster 12 (center)	sgRNA VL	sgRNA VL	sgRNA VL				RTo17_NECROPSY	RTo17	7	1	0.0621869	0.278991	-0.0409938	-0.0732416	-0.0614263	-0.336903	-0.218105	-0.513725	-0.206455	3.33904	-0.176733	0.473787
35534	3.32775	17.2	1.84124	29.7	35534	3.32775	49568.1	10220.8	116104		35534	1.84124	1.69943e+06	11024.7	1.05111e+06				RUh17_NECROPSY	RUh17	7	1	-0.138514	-0.324819	-0.458997	1.19825	-0.386859	-0.615132	-0.0432895	1.41292	-0.656361	-0.261001	-0.118181	-0.671158
RTo17	0.904922	11.5	0.155084	10.7	RTo17	0.904922	1.20168e+06	4429.27	72242.8		RTo17	0.155084	69318	1100.3	245.9				RQj17_NECROPSY	RQj17	7	1	-0.244484	-0.432726	-0.0194697	-0.241804	0.19497	-0.149375	-0.303785	-1.024	-0.365208	-0.261001	-0.209277	-0.773626
RUh17	-0.41115	4.74	-0.24678	11.5	RUh17	-0.41115	20458.5	1343.4	6861		RUh17	-0.24678	4.51565e+06	196.05	58730.4				RPz17_NECROPSY	RPz17	7	1	0.133351	-0.265527	-0.0858696	-0.248528	0.14283	0.0581887	0.111529	-0.415329	-0.536691	-0.261001	0.00108046	0.0166696
RQj17	0.53229	18.9	0.536925	6.43	RQj17	0.53229	59526.9	2.65454e+06	160738		RQj17	0.536925	7038.6	157137	40884.9				253-13_D0	253-13	0	2	-0.124347	-0.529504	-0.632574	-0.248528	-0.431959	-0.603048	-0.168719	-0.707293	0.442464	-0.261001	-0.228215	-0.125369
RPz17	1.29395	27.7	1.00272	14	RPz17	1.29395	1.79242e+07	3791.7	4260.3		RPz17	1.00272	272152	90	424.2				ROf16_D0	ROf16	0	2	-0.0943619	-0.126856	-0.3356	-0.238708	4.09136	-0.948972	-0.303785	-0.579787	-0.27448	-0.261001	-0.141278	-0.333047
																			ROe16_D0	ROe16	0	2	-0.525502	0.131043	-0.396485	-0.248528	-0.235492	-0.846383	-0.255088	-0.641371	-0.150873	-0.261001	-0.242648	-0.040106
253-13	0.179675	6.84	-0.586705	14.9	253-13	0.179675	90	90	5732.76		253-13	-0.586705	4745.4	90	282.3				RYd16_D0	RYd16	0	2	-0.392166	-0.231311	2.46869	0.228009	1.10659	0.283269	0.323357	1.40218	0.291462	-0.261001	-0.0600809	-0.489888
ROf16	-0.962297	7.09	-0.628604	6.9	ROf16	-0.962297	5589.7	90	1511.72		ROf16	-0.628604	90	90	90				RYn16_D0	RYn16	0	2	-0.1831	-0.138035	-0.355327	-0.136698	-0.367126	1.58081	0.0846369	0.290634	-0.235483	-0.261001	-0.226208	0.646513
ROe16	0.378089	14	0.758339	5.97	ROe16	0.378089	1.90673e+06	2798.28	240352		ROe16	0.758339	768065	1029.13	31326.1				253-13_D1	253-13	1	2	0.211645	-0.277105	-0.632574	-0.248528	-0.59404	-0.768173	-0.303785	-0.572193	0.341614	-0.261001	-0.0739324	0.0384257
RYd16	-0.951666	1.82	-0.95193	2.76	RYd16	-0.951666	90	2302.14	52045.3		RYd16	-0.95193	2301.65	90	6233.23				ROf16_D1	ROf16	1	2	-0.132563	-0.442441	-0.632574	-0.248528	3.62596	-0.460483	-0.303785	-0.446474	-0.182864	-0.261001	-0.18148	0.0974712
RYn16	1.99882	41	0.403886	32.3	RYn16	1.99882	350682	2887839	100238		RYn16	0.403886	74346	598.8	90				ROe16_D1	ROe16	1	2	-0.475915	0.252343	-0.632574	-0.248528	-0.433888	-1.12613	-0.303785	-0.714509	-0.111959	-0.261001	-0.162114	0.572021
																			RYd16_D1	RYd16	1	2	-0.388833	-0.437177	2.37841	0.219897	1.10948	0.260326	-0.303785	1.38683	0.143534	-0.261001	0.156074	-0.86502
RKu16	-0.0838983	4.53	-0.0612402	13.3	RKu16	-0.0838983	51267.6	90	200263		RKu16	-0.0612402	8.22287e+06	2358	270997				RYn16_D1	RYn16	1	2	0.11387	0.16827	-0.632574	-0.220841	-0.548581	0.0928293	-0.303785	-0.361659	-0.399538	-0.261001	-0.155324	0.335417
RZu16	-0.856956	7.47	-0.347332	5.25	RZu16	-0.856956	90	90	90		RZu16	-0.347332	90	90	90				253-13_D2	253-13	2	2	3.60051	-0.339644	-0.527399	-0.248528	-0.438752	0.419028	0.308757	-0.521952	0.425285	-0.261001	-0.0122017	0.179675
RNu15	-0.352762	8.93	-0.739599	3.19	RNu15	-0.352762	1012.61	90	21248.8		RNu15	-0.739599	7302.35	90	90				ROf16_D2	ROf16	2	2	0.160359	-0.147655	-0.279719	-0.238258	-0.0870637	-0.09815	-0.303785	0.342971	-0.0925464	-0.261001	-0.153693	-0.962297
RRv16	-0.448894	4.36	-0.602134	2.51	RRv16	-0.448894	90	90	90		RRv16	-0.602134	90	90	90				ROe16_D2	ROe16	2	2	-0.165351	-0.260727	-0.154509	-0.198329	0.357479	0.415928	-0.303785	-1.39275	1.98469	-0.261001	-0.176324	0.378089
147-13	-0.465824	6.42	-0.601558	8.56	147-13	-0.465824	90	135.2	90		147-13	-0.601558	90	90	109.5				RYd16_D2	RYd16	2	2	-0.300988	-0.209727	3.27705	0.490598	0.958988	0.367936	1.59485	0.643326	0.0790184	2.42217	-0.0352859	-0.951665
																			RYn16_D2	RYn16	2	2	-0.0554603	-0.108719	0.192695	-0.166995	0.139863	2.36579	0.419809	0.593371	5.42793	-0.261001	-0.141164	1.99882
																			253-13_D4	253-13	4	2	-0.238544	-0.374498	-0.127025	-0.238265	0.106364	-0.27003	-0.303785	-1.07964	-0.526718	-0.261001	-0.188948	-0.586705
																			ROf16_D4	ROf16	4	2	-0.388885	-0.327676	-0.0680251	-0.240047	2.43253	-0.794042	-0.303785	-0.994427	-0.465858	-0.261001	-0.212841	-0.628604
																			ROe16_D4	ROe16	4	2	-0.350586	0.367196	-0.335612	-0.236108	0.142796	-0.708207	-0.303785	-0.184982	0.526605	-0.261001	-0.207172	0.758339
																			RYd16_D4	RYd16	4	2	-0.259827	-0.37464	2.08554	0.290514	1.33516	0.373898	0.131489	1.09542	0.273642	1.4331	-0.12168	-0.95193
																			RYn16_D4	RYn16	4	2	-0.10994	0.0955818	-0.271636	-0.0649659	-0.153019	0.303764	-0.303785	0.733823	0.306717	-0.261001	-0.160015	0.403886
																			253-13_NECROPSY	253-13	7	2	-0.145541	-0.384284	-0.415	-0.248528	-0.474631	-0.604209	-0.303785	-0.609384	-0.0880282	-0.261001	-0.141158	-0.0434463
																			ROf16_NECROPSY	ROf16	7	2	-0.324135	-0.426646	-0.0782325	-0.160649	4.05183	-0.238275	0.18234	-0.150974	-0.339208	-0.261001	-0.200618	-0.465162
																			ROe16_NECROPSY	ROe16	7	2	-0.40446	0.270246	-0.453811	-0.226271	-0.0707717	-0.611855	-0.303785	-0.285181	-0.146243	-0.261001	-0.249212	0.714905
																			RYd16_NECROPSY	RYd16	7	2	-0.272996	-0.131682	4.83653	1.11581	1.03865	2.67096	-0.210822	0.256213	0.200298	-0.261001	-0.102876	-0.974964
																			RYn16_NECROPSY	RYn16	7	2	-0.00318347	-0.475422	-0.527034	-0.0437116	-0.404344	-0.784587	-0.303785	-0.642544	0.195259	-0.261001	-0.226655	-0.221815
																			RKu16_D0	RKu16	0	3	-0.606535	-0.305643	-0.368703	-0.248528	-0.47992	-0.0959237	-0.303785	-2.03646	-0.637819	-0.261001	-0.245773	-0.630661
																			RZu16_D0	RZu16	0	3	-0.101987	-0.392108	-0.267689	-0.248528	-0.72671	-0.0923335	-0.303785	1.02348	-0.542905	-0.261001	0.00108573	-0.453639
																			RNu15_D0	RNu15	0	3	0.115826	-0.394226	-0.136157	-0.248528	-0.214563	-0.0606472	-0.303785	0.0428308	-0.104003	-0.261001	-0.174303	-1.05802
																			RRv16_D0	RRv16	0	3	-0.465877	-0.0837158	-0.440041	-0.248528	-0.548859	-0.0670701	-0.303785	-0.327	-0.268838	-0.261001	-0.163731	-0.745456
																			147-13_D0	147-13	0	3	-0.355442	0.0556628	-0.326026	-0.130752	-0.444051	-0.45836	-0.303785	0.682039	-0.350286	-0.261001	-0.172546	-0.135965
																			RKu16_D1	RKu16	1	3	0.395629	8.19e-05	-0.632574	-0.196382	-0.826595	-0.445414	-0.303785	1.28495	-0.329237	-0.261001	-0.0352999	0.0460776
																			RZu16_D1	RZu16	1	3	-0.0529062	-0.292657	-0.278487	-0.0765018	-0.477642	2.01821	-0.303785	2.05157	-0.330835	-0.261001	0.318503	0.370142
																			RNu15_D1	RNu15	1	3	-0.349377	-0.0375899	-0.10714	-0.248528	0.041572	-0.150023	-0.303785	0.76702	-0.22554	-0.261001	-0.163229	-1.11479
																			RRv16_D1	RRv16	1	3	-0.360704	-0.275386	-0.46174	-0.248528	-0.405542	-0.0713823	-0.126014	0.286887	0.173672	-0.261001	-0.113743	-0.321631
																			147-13_D1	147-13	1	3	-0.413987	-0.160167	0.0276862	-0.145613	-0.473396	-0.573181	-0.303785	1.13634	-0.338859	0.437545	-0.0655237	-0.165336
																			RKu16_D2	RKu16	2	3	0.105747	-0.133588	-0.632574	-0.248528	-0.789108	-0.552446	-0.303785	1.53691	-0.365374	-0.261001	-0.0533181	-0.0838983
																			RZu16_D2	RZu16	2	3	-0.348136	-0.342682	2.26094	0.303542	1.31496	0.976739	0.336613	1.5638	0.194773	-0.261001	0.151186	-0.856956
																			RNu15_D2	RNu15	2	3	-0.00612077	0.181831	0.0270509	-0.118679	0.0458085	1.89778	-0.303785	1.02916	0.360539	-0.261001	-0.129879	-0.352762
																			RRv16_D2	RRv16	2	3	0.233415	-0.214944	-0.128552	0.536925	0.0448566	-0.0923335	0.378012	-0.693944	-0.725778	-0.261001	-0.0141853	-0.448894
																			147-13_D2	147-13	2	3	0.406609	8.29795	-0.0750864	-0.248528	-0.31883	-0.710202	-0.303785	0.935289	-0.205122	0.0357052	-0.150679	-0.465824
																			RKu16_D4	RKu16	4	3	-0.0115016	-0.189562	-0.632574	-0.224055	-0.727279	-0.503539	-0.303785	1.15263	-0.341274	-0.261001	-0.153238	-0.0612402
																			RZu16_D4	RZu16	4	3	0.0226275	-0.194042	0.312009	-0.190141	-0.696754	-0.0780451	1.6804	1.04412	-0.129205	-0.261001	-0.143958	-0.347332
																			RNu15_D4	RNu15	4	3	0.118604	-0.0332291	-0.632574	-0.242876	-0.207185	0.149236	-0.303785	0.383988	0.156258	-0.261001	-0.232572	-0.739599
																			RRv16_D4	RRv16	4	3	-0.388079	-0.110622	-0.280356	-0.248528	-0.421357	-0.418481	-0.211828	0.00438019	0.0939987	-0.261001	-0.219493	-0.602134
																			147-13_D4	147-13	4	3	-0.161167	-0.231029	0.0942799	-0.231778	-0.609446	-0.908126	0.0146927	0.332799	-0.279164	-0.261001	-0.15068	-0.601558
																			RKu16_NECROPSY	RKu16	7	3	-0.227808	-0.371887	-0.0659868	-0.232848	-0.388978	-0.607644	0.153152	1.71526	-0.640949	-0.261001	-0.103754	-0.513653
																			RZu16_NECROPSY	RZu16	7	3	-0.257772	0.323091	-0.632574	-0.248528	-0.807955	0.244796	0.143201	1.37173	-0.358067	-0.261001	-0.159494	-0.0301302
																			RNu15_NECROPSY	RNu15	7	3	-0.145588	-0.439837	2.07708	-0.248528	0.281246	-0.346801	7.03457	0.481517	-0.0519497	-0.261001	-0.0397904	-1.15015
																			RRv16_NECROPSY	RRv16	7	3	-0.536491	-0.101378	-0.246447	7.92377	-0.559333	0.0699172	1.29106	0.425749	-0.166144	-0.261001	-0.0123118	-0.420235
																			147-13_NECROPSY	147-13	7	3	0.331577	-0.0646104	-0.473507	-0.248528	-0.233129	-0.424015	-0.303785	1.00838	-0.416657	-0.261001	-0.0754801	-0.111877

## Sheet: FIG.7
FIG. 8B							FIG. 8C
	RBD+IgG+ ASCs in bone marrow aspirates						RBD+IgA+ ASCs in bone marrow aspirates
	W0	W4	W9	W11	W13		W0	W4	W9	W11	W13
35534
RTo17
RUh17
RQj17
RPz17
253-13	1.1	1.1	1.1	1.1	1.1		1.1	1.1	1.1	1.1	1.1
ROf16	1.1	1.1	2.96296	1.1	1.1		1.1	1.1	1.1	1.1	1.1
ROe16	1.1	1.1	5.92593	5.92593	5.92593		1.1	5.92593	1.1	1.1	1.1
RYd16	1.1	2.96296	5.92593	5.92593	5.92593		1.1	8.88889	1.1	8.88889	5.92593
RYn16	1.1	5.92593	2.96296	2.96296	1.1		1.1	2.96296	1.1	2.96296	1.1
RKu16	1.1	5.92593	2.96296	5.92593	11.8519		1.1	1.1	2.96296	14.8148	2.96296
RZu16	1.1	1.1	5.92593	23.7037	2.96296		1.1	1.1	2.96296	17.7778	2.96296
RNu15	1.1	1.1	8.88889	14.8148	1.1		1.1	1.1	2.96296	5.92593	2.96296
RRv16	1.1	1.1	17.7778	29.6296	11.8519		1.1	1.1	5.92593	29.6296	14.8148
147-13	1.1	1.1	8.88889	11.8519	2.96296		1.1	2.96296	1.1	5.92593	1.1
FIG. 8D
	RBD+IgG+ ASCs
	Right Iliac	Left Iliac	Right Popliteal	Left Popliteal	PBMCs	Bone Marrow
35534
RTo17	1.1	1.1	1.1	1.1	1.1	1.1
RUh17	1.1	1.1	1.1	1.1	1.1	1.1
RQj17	1.1	1.1	1.1	1.1	1.1	1.1
RPz17	1.1	1.1	1.1	1.1	1.1	1.1
253-13
ROf16	8.88889	1.1	1.1	1.1	1.1	1.1
ROe16	97.7778	5.92593	5.92593	2.96296	5.92593	2.96296
RYd16	62.2222	1.1	29.6296	1.1	1.1	1.1
RYn16	53.3333	1.1	17.7778	1.1	1.1	5.92593
RKu16
RZu16	186.667	1.1	26.6667	1.1	1.1	2.96296
RNu15	240	17.7778	71.1111	1.1	1.1	1.1
RRv16	293.333	1.1	426.667	1.1	8.88889	11.8519
147-13	115.556	3.25926	400	5.92593	1.1	5.92593

## Sheet: FIG. 8
	FIGURE 9B			FIGURE 9C			FIGURE 9D			FIGURE 9E			FIGURE 9F
	Week 9 d0	week 9 d4		Week 9 d0	week 9 d4		Week 9 d0	week 9 d4		Week 9 d0	week 9 d4		Week 9 d0	week 9 d4
RBD+alum	0.308	0.23		1258.2	1435		77	133		-78	-8		5498.7	822.5
	0.166	0.11		427.7	721		37	-6		6	-41		1063.4	696.2
	0.264	0.271		1302.2	1113		230	183		-15	-31		977.4	670.1
	0.191	0.135		1066.1	1052		82	-9		-84	-51		1375	1349.7
	0.388	0.22		882	1295		176	77		-96	-88		3305.4	1713.1
RBD+3M052-alum	0.0884	0.318		616.3	1688		203	333		-78	-55		1588.9	1683.1
	0.119	0.452		484.3	1229		184	217		-7	84		378.4	595.1
	0.265	0.775		587	2261		102	268		-65	29		1729.4	1220.9
	0.0917	0.475		490.9	2947		127	169		-74	65		2032.2	2482.9
	0.116	0.701		600.1	3819		183	196		-66	156		2074.3	3105.3
	FIGURE 9G			FIGURE 9H			FIGURE 9I			FIGURE 9J
	Freqs of ASCs	RBD specific IgG+ASCs (ELISpot)		Blood ASCs (ELISpot)	LN (R.Iliac + R.Popliteal, total) ASCs (ELISpot)		Blood ASCs (ELISpot)	BM aspirate ASCs (ELISpot)		Blood ASCs (ELISpot)	BM Femur ASCs (ELISpot) at necropsy
RBD+alum	0.23	29.6296					0.23	1.1
	0.11	5.92593		0.11	9.98889		0.11	1.1		0.11	1.1
	0.271	71.1111		0.271	103.704		0.271	5.92593		0.271	2.96296
	0.135	8.88889		0.135	91.8519		0.135	5.92593		0.135	1.1
	0.22	11.8519		0.22	71.1111		0.22	2.96296		0.22	5.92593
RBD+3M052-alum	0.318	80					0.318	5.92593
	0.452	133.333		0.452	213.333		0.452	23.7037		0.452	2.96296
	0.775	186.667		0.775	311.111		0.775	14.8148		0.775	1.1
	0.475	293.333		0.475	720		0.475	29.6296		0.475	11.8519
	0.701	38.5185		0.701	515.556		0.701	11.8519		0.701	5.92593

## Sheet: FIG. S2
Fig. S2A								Fig. S2B								Fig. S2C
AUC								AUC								AUC
	PRE BLEED	WEEK 4	WEEK 6	WEEK 9	WEEK 11	DAY OF CHALLENGE			PRE BLEED	WEEK 4	WEEK 6	WEEK 9	WEEK 11	DAY OF CHALLENGE			PRE BLEED	WEEK 4	WEEK 6	WEEK 9	WEEK 11	DAY OF CHALLENGE
253-13	100	544	84825	47589	137020	128433		253-13	23	195	79167	43527	192988	121465		253-13	29	40	1454	1247		2172
ROf16	30	1425	55290	12743	68679	17163		ROf16	42	273	28883	8874	112259	19916		ROf16		67	119	54	131	137
ROe16	37	3065	60898	22563	42609	21837		ROe16	74	77	5301	2921	16319	7759		ROe16	314	110	100	652	464	303
RYd16	43	850	674225	246225	426681	174775		RYd16	15	288	288807	135997	371478	136178		RYd16	82	28	407	163	237	368
RYn16	42	499	56987	25083	25999	17694		RYn16	14	38	7572	3989	9540	6529		RYn16	75	125	132	128	143	204
RKu16	100	86	70273	29269	72401	46052		RKu16	28	29	10098	5241	31935	18015		RKu16	23			56	92	205
RZu16	100	378	210869	72495	934335	415491		RZu16	14	27	82395	23353	716899	265945		RZu16	466	328	363	266		830
RNu15	106	4031	156061	48685	319980	96098		RNu15	45	1320	91517	26274	431491	105169		RNu15	198	149	264	213		335
RRv16	15	344	119723	67508	420795	123605		RRv16	5	53	81146	34392	342030	86849		RRv16	31	21	119	94	367	224
147-13	100	492	204070	111792	1039953	841103		147-13	110	169	90096	57354	1087822	606512		147-13	132	152	285	286	847	392
Fig. S2D				Fig. S2E								Fig. S2F
Week 11, End point vs. MSD ELISA				50% IgG+ titer								Week 11, End point vs. MSD ELISA
	End point titers	anti RBD (AUC), Fig. S2A)			PRE BLEED	WEEK 4	WEEK 6	WEEK 9	WEEK 11	DOC			End point titers	ADCC Degranulation Titers/AUC
253-13	162138	137020		253-13	50	50	2909	2859	3226	2989		253-13	162138	5.96
ROf16	85304	68679		ROf16	50	50	485.3	246.7	1828	345.5		ROf16	85304	1.44
ROe16	183058	42609		ROe16	50	50	2045	627.6	2714	764.5		ROe16	183058	0.03
RYd16	395878	426681		RYd16	50	50	3698	4063	6431	3181		RYd16	395878	7.39
RYn16	87534	25999		RYn16	50	50	1710	811.3	988.1	805.7		RYn16	87534	0.68
RKu16	206473	72401		RKu16	50	50	2048	866.9	2922	2365		RKu16	206473	1.665
RZu16	1728038	934335		RZu16	50	50	3080	2422	6801	3270		RZu16	1728038	14.825
RNu15	433750	319980		RNu15	50	79.83	2879	1736	4058	2881		RNu15	433750	7.895
RRv16	614777	420795		RRv16	50	50	3025	2831	4323	3137		RRv16	614777	7.915
147-13	862579	1039953		147-13	50	50	3238	2992	6839	3672		147-13	862579	12.5
Fig. S2G				Fig. S2H					Fig. S2I
Live virus neutralization FRNT50 vs. nasal IgG				Live virus neutralization FRNT50 vs. BAL IgG					Live virus neutralization FRNT50 vs. Rectal IgG
	FRNT50	nasal IgG			FRNT50	BAL IgG				FRNT50	Rectal IgG
253-13	1522.4	2.49052		253-13	1522.4	10.53			253-13	1522.4	1.42857
ROf16	10	0.782998		ROf16	10	1.56			ROf16	10	0.035
ROe16	256.8	1.92957		ROe16	256.8	6.97			ROe16	256.8	2.82087
RYd16	3617.8	3.11947		RYd16	3617.8	10.97			RYd16	3617.8	3.01244
RYn16	39.9	1.07599		RYn16	39.9	4.68			RYn16	39.9	1.40541
RKu16	36.1	1.4733		RKu16	36.1	8.19			RKu16	36.1	1.65289
RZu16	3959.1	12.8235		RZu16	3959.1	33.9			RZu16	3959.1	8
RNu15	1838.3	3.9981		RNu15	1838.3	10.03			RNu15	1838.3	5.40957
RRv16	1546.6	6.31638		RRv16	1546.6	15.38			RRv16	1546.6	6.45138
147-13	2904.8	5.58097		147-13	2904.8	22.29			147-13	2904.8	5.79268

## Sheet: Fig. S4
Fig. S4B
	RBD peptide pool , % TNF+CD8+ T cells						RBD peptide pool , % IL-2+CD8+ T cells						RBD peptide pool , % IL-4+CD8+ T cells						RBD peptide pool , % IL-17+CD8+ T cells
	PRE BLEED	WEEK 1	WEEK 5	WEEK 10	Day of challenge		PRE BLEED	WEEK 1	WEEK 5	WEEK 10	Day of challenge		PRE BLEED	WEEK 1	WEEK 5	WEEK 10	Day of challenge		PRE BLEED	WEEK 1	WEEK 5	WEEK 10	Day of challenge
253-13		0.023	0.0122	0.0365	0.113			0.001	0.001	0.001	0.0434			0.001	0.01735	0.001	0.001			0.001	0.001	0.001	0.001
ROf16		0.0653	0.01912	0.0297	0.116			0.0259	0.001	0.001	0.0221			0.001	0.0115	0.001	0.0154			0.001	0.001	0.001	0.001
ROe16		0.0471	0.001	0.001	0.001			0.04517	0.001	0.001	0.001			0.001	0.001	0.001	0.0109			0.001	0.001	0.001	0.001
RYd16		0.001	0.001	0.0201	0.293			0.001	0.001	0.001	0.01673			0.0147	0.001	0.01385	0.0301			0.001	0.001	0.001	0.001
RYn16		0.001	0.001	0.001	0.001			0.001	0.001	0.001	0.0303			0.001	0.001	0.001	0.0543			0.001	0.001	0.001	0.001
RKu16		0.1461	0.2297	0.1793	0.05508			0.06915	0.04128	0.04388	0.0275			0.0286	0.0272	0.001	0.143			0.001	0.0249	0.015	0.001
RZu16		0.0519	0.1059	0.2145	0.317			0.001	0.001	0.001	0.001			0.001	0.02383	0.001	0.049			0.01793	0.001	0.001	0.001
RNu15		0.001	0.001	1.396	0.7438			0.001	0.001	0.20156	0.351			0.031	0.0243	0.0429	0.019			0.001	0.001	0.0165	0.0124
RRv16		0.001	0.001	0.0265	0.3236			0.001	0.001	0.001	0.0676			0.001	0.001	0.0139	0.001			0.001	0.001	0.001	0.001
147-13		0.001	0.001	0.143	0.001			0.001	0.001	0.001	0.001			0.1061	0.001	0.001	0.019			0.001	0.001	0.001	0.0256
Fig. S4C
	RBD peptide pool , % TNF+CD4+ T cells						RBD peptide pool , % IL-2+CD4+ T cells						RBD peptide pool , % IL-4+CD4+ T cells						RBD peptide pool , % IL-17+CD4+ T cells
	PRE BLEED	WEEK 1	WEEK 5	WEEK 10	Day of challenge		PRE BLEED	WEEK 1	WEEK 5	WEEK 10	Day of challenge		PRE BLEED	WEEK 1	WEEK 5	WEEK 10	Day of challenge		PRE BLEED	WEEK 1	WEEK 5	WEEK 10	Day of challenge
253-13		0.001	0.0136	0.0825	0.001			0.001	0.001	0.001	0.0434			0.0151	0.0201	0.0412	0.001			0.001	0.0135	0.001	0.001
ROf16		0.001	0.0135	0.0172	0.04361			0.0259	0.001	0.001	0.0221			0.001	0.0173	0.0275	0.001			0.001	0.0161	0.001	0.001
ROe16		0.0467	0.001	0.0383	0.0477			0.04517	0.001	0.001	0.001			0.001	0.0154	0.0575	0.001			0.001	0.001	0.001	0.001
RYd16		0.101	0.0342	0.0726	0.034			0.001	0.001	0.001	0.01673			0.0359	0.0288	0.0731	0.001			0.001	0.001	0.001	0.001
RYn16		0.001	0.001	0.001	0.001			0.001	0.001	0.001	0.0303			0.001	0.001	0.001	0.001			0.001	0.001	0.001	0.001
RKu16		0.013	0.057	0.045	0.001			0.06915	0.04128	0.04388	0.0275			0.0195	0.001	0.001	0.0222			0.001	0.0192	0.001	0.0222
RZu16		0.045	0.0701	0.0691	0.0846			0.001	0.001	0.001	0.001			0.001	0.0152	0.001	0.0122			0.037	0.0212	0.019	0.0122
RNu15		0.0226	0.121	0.3465	0.2485			0.001	0.001	0.20156	0.351			0.0339	0.0468	0.1003	0.001			0.001	0.001	0.0316	0.001
RRv16		0.001	0.001	0.0451	0.0587			0.001	0.001	0.001	0.0676			0.001	0.001	0.0133	0.001			0.001	0.001	0.001	0.001
147-13		0.001	0.001	0.1346	0.001			0.001	0.001	0.001	0.001			0.0997	0.001	0.001	0.0355			0.001	0.001	0.001	0.0355

## Sheet: Fig. S5
Fig. S5A							Fig. S5B
Frequencies of viremic animals								Total RNA copies in throat/pharyngeal swab
	D0	D1	D2	D4	Necropsy/termination			D0	D1	D2	D4	Necropsy/termination
35534	0	80	100	100	60		35534	90	41549.1	330834	1.47771e+06	90
RTo17							RTo17	90	1.50482e+06	285201	1463.4	6931.5
RUh17							RUh17	90	90	24261.3	59509.2	29856.9
RQj17							RQj17	90	106670	401351	71735.1	90
RPz17							RPz17	90	71161.2	14353.5	413.7	1386.3
253-13	0	100	100	100	20		253-13	90	3643.2	23889.9	1386.11	90
ROf16							ROf16	90	4293.6	3190.5	987.465	90
ROe16							ROe16	90	212089	1.02366e+06	32401.2	1.10952e+06
RYd16							RYd16	90	83745.3	111632	16692	90
RYn16							RYn16	90	8764.5	213782	363.745	90
RKu16	0	80	60	20	0		RKu16	90	142750	669026	1.06532e+06	90
RZu16							RZu16	90	90	90	90	90
RNu15							RNu15	90	16780.2	84081.6	95.7	90
RRv16							RRv16	90	2857.5	90	90	90
147-13							147-13	90	285	90	90	90
Fig. S5C							Fig. S5D
Frequencies of viremic animals								subgenomic RNA copies in throat/pharyngeal swab
	D0	D1	D2	D4	Necropsy/termination			D0	D1	D2	D4	Necropsy/termination
35534	0	80	100	100	40		35534	90	10917.7	116104	1.05111e+06	90
RTo17							RTo17	90	247602	72242.8	245.9	90
RUh17							RUh17	90	90	6861	58730.4	21558.6
RQj17							RQj17	90	11666.7	160738	40884.9	90
RPz17							RPz17	90	12331.2	4260.3	424.2	385.95
253-13	0	80	100	60	20		253-13	90	90	5732.76	282.3	90
ROf16							ROf16	90	358.099	1511.72	90	90
ROe16							ROe16	90	19753.3	240352	31326.1	389294
RYd16							RYd16	90	29847.3	52045.3	6233.23	90
RYn16							RYn16	90	853.208	100238	90	90
RKu16	0	40	40	20	0		RKu16	90	28083.6	200263	270997	90
RZu16							RZu16	90	90	90	90	90
RNu15							RNu15	90	2079.02	21248.8	90	90
RRv16							RRv16	90	90	90	90	90
147-13							147-13	90	90	90	109.5	90

[truncated: 11 more sheets: FIG.S6, FIG.S7, FIG. S9, FIG. S10, FiG. S11, FiG. S12, FiG. S13, FIG. S14, FIG. S16, FIG. S17, FIG. S18]
