# Supplementary material for: A yeast-expressed RBD-based SARS-CoV-2 vaccine formulated with 3M-052-alum adjuvant promotes protective efficacy in non-human primates
Source: Sci Immunol. 2021 Jul 15;6(61):eabh3634. doi: 10.1126/sciimmunol.abh3634 (PMC9119307; doi:10.1126/sciimmunol.abh3634)
Supplement: Supplementary file 3 — Tables S1 to S4 [file sciimmunol.abh3634_tables_s1_to_s4.zip › sciimmunol.abh3634_Tables_S1_to_S3.xlsx]

## Sheet: Table S1 (Clinical Assessment)
		Sample	Day post challenge	Total Physical Examination Under Anesthesisa Score	Total Cage-Side Assessment Score	Rectal Temp	Rectal Temp Score	HR	Systolic Blood Pressure	Diastolic Blood Pressure	Heart rate and blood pressure Score	Respiratory Rate (BPM)	Respiratory rate score	SpO2, Pulse ox (%)	SpO2 Score	Weight (kg)	Weight lost (% from baseline)	Body weight Score	Dehydration Score	Responsiveness and recumbency Score	Discharges Score	Skin	Skin Score	Respiration, Dyspnea, and Cough Score	Food consumption	Fecal consistency
	Normal Range:			0-2= No clinical illness, 3-7= Mild, 8-13= Moderate, >13= Severe	0-4= No clinical illness, 5-9= Mild, 10-15=Moderate, >16= Severe	Normal (37.0-38.9C, 98.6-102.02F); Low grade fever (39-39.5C, 102.2-103.1F), Fever (>39.5C, >103.1C)	0=Normal, 2= Low grade fever, 4=Fever				0=Normal, 1=Mild tachycardia, normotensive, 2=Moderate tachycardia, normotensive, 3=Severe tachycardia, hypotensive	30-54 BPM	0=Normal (30-54 BPM), 2=Mild tachypnea (55-65 BPM), 4=Moderate tachypnea (66-80 BPM), 6=Severe tachypnea (>80 BPM)	95-100 %	0=Normal (95-100%), 1=Midly decreased (90-94%), 2=Moderately decreased (87-89%), 3=Severely decreased (<87%)			0=Normal (0-3% loss), 1=Mild (4-9% loss), 2=Moderate (10-16% loss), 3=Severe (>16% loss)	0=Normal skin turgor, moist mucous membranes, 1=Skin tenting or dry mucous membranes, 2=Skin tenting and dry mucous membranes, 3=Skin tenting, dry mucous membranes, and sunken eyes	0=Normal-bright, alert, responsive, 2=Mild-slightly depressed, acts disinterested when personnel in room, lying down in cage but gets up when approached, 4=Moderate/ontunded-non-responsive, very disinterested in personnel, hunched or lying down, will get up when prodded, pinched, or similarly stimulated	2=Nasal or ocular, 4=Nasal and ocular		1=Rash	0=Normal-no apparent changes in breathing, 30-54 BPM, and no cough, 2=Mild-slightly increased effort breathing, 55-65 BPM, or mild cough, 4=Moderate-obvious difficulty breathing, 66-80 BPM, or apparent cough, 6=Severe-respirations labored, open mouth breathing, abdominal breathing, >80 BPM, cyanosis, or haemoptysis	0=100% of chow and enrichment food consumed, 1=10-25% of chow remaining, 2=25-50% of chow remaining, possibly some enrichment food remaining, 3= >50% of chow remaining, some or all enrichment food remaining	0=Normal, 1=Soft, 2=Fluid, 3=Fluid and profuse amount
	Group 1 (Unvaccinated)	35334	0	2	0	102	2	156	107	48	0	36	0	98	0	7.59	100	0	0	0	NA		NA	0	0	0
		RTo17	0	3	1	102	0	151	89	33	1	56	2	97	0	7.43	100	0	0	0				0	1	0
		RUh17	0	2	1	102.4	2	145	100	50	0	44	0	100	0	8.03	100	0	0	0				0	1	0
		RQj17	0	0	2	101.4	0	140	128	70	0	20	0	100	0	11	100	0	0	0				0	2	0
		RPz17	0	0	1	100.9	0	144	108	63	0	45	0	100	0	9.3	100	0	0	0				0	1	0
		35334	1	0	0	101.9	0	159	103	40	0	32	0	97	0	7.65	100.791	0	0	0	NA		NA	0	0	0
		RTo17	1	3	2	101.4	0	191	161	65	2	48	0	95	0	7.32	98.5195	1	0	0				0	2	0
		RUh17	1	1	3	101.8	0	155	111	68	0	52	0	94	1	7.82	97.3848	0	0	0				0	3	0
		RQj17	1	0	3	101.5	0	148	142	65	0	48	0	95	0	10.78	98	0	0	0				0	3	0
		RPz17	1	0	2	100.6	0	160	113	59	0	30	0	100	0	9.26	99.5699	0	0	0				0	2	0
		35334	2	3	0	101.3	0	187	131	65	1	64	2	96	0	7.65	100.791	0	0	0				0	0	0
		RTo17	2	1	2	101.6	0	163	107	42	0	52	0	95	0	7.36	99.0579	1	0	0				0	2	0
		RUh17	2	1	3	101.6	0	148	101	46	0	48	0	97	0	7.84	97.6339	1	0	0				0	3	0
		RQj17	2	1	3	101.7	0	152	118	54	0	42	0	91	1	10.7	97.2727	0	0	0				0	3	0
		RPz17	2	0	2	101.5	0	159	125	53	0	48	0	95	0	9.27	99.6774	0	0	0				0	2	0
		35334	3		1															0				0	1	0
		RTo17	3		3															0				0	3	0
		RUh17	3		1															0				0	1	0
		RQj17	3		3															0				0	3	0
		RPz17	3		3															0				0	3	0
		35334	4	3	2	102.6	2	140	109	80	0	48	0	93	1	7.72	101.713	0	0	0				0	2	0
		RTo17	4	3	1	102	2	160	101	42	0	36	0	95	0	7.32	98.5195	1	0	0				0	1	0
		RUh17	4	0	2	100	0	131	77	35	0	32	0	98	0	7.89	98.2565	0	0	0				0	2	0
		RQj17	4	1	3	99.9	0	142	108	49	0	30	0	96	0	10.66	96.9091	1	0	0				0	3	0
		RPz17	4	1	2	101.4	0	180	100	47	1	36	0	100	0	9.075	97.5806	0	0	0				0	2	0
		35334	5		1															0				0	1	0
		RTo17	5		2															0				0	2	0
		RUh17	5		2															0				0	2	0
		RQj17	5		2															0				0	2	0
		RPz17	5		3															0				0	3	0
		35334	6		0															0				0	0	0
		RTo17	6		2															0				0	2	0
		RUh17	6		3															0				0	3	0
		RQj17	6		3															0				0	3	0
		RPz17	6		3															0				0	3	0
		35334	7	0	1	101.6	0	167	110	44	0	54	0	96	0	7.67	101.054	0	0	0				0	1	0
		RTo17	7	2	3	101.9	0	168	134	70	1	48	0	95	0	7.4	99.5962	1	0	0				0	3	0
		RUh17	7	5	3	102.4	2	140	101	45	0	56	2	100	0	7.92	98.6301	1	0	0				0	3	0
		RQj17	7	4	3	102	2	165	127	61	0	56	2	100	0	10.75	97.7273	0	0	0				0	3	0
		RPz17	7	2	3	102	2	169	105	49	0	48	0	100	0	9.09	97.7419	0	0	0				0	3	0
	Group 2 (RBD + alum)	253-13	0	0	0	100.7	0	132	114	64	0	40	0	98	0	14.33	100	0	0	0	NA		NA	0	0	0
		ROf16	0	2	2	102.4	2	150	138	70	0	36	0	97	0	14.79	100	0	0	0	NA		NA	0	2	0
		RYn16	0	2	1	102.5	2	144	119	52	0	48	0	97	0	14.36	100	0	0	0	NA		NA	0	1	0
		RYd16	0	2	0	102	2	147	123	62	0	44	0	96	0	14.41	100	0	0	0				0	0	0
		ROe16	0	0	0	101.3	0	151	123	62	0	48	0	96	0	12.5	100	0	0	0				0	0	0
		253-13	1	2	0	102.5	2	125	131	67	0	40	0	96	0	14.13	98.6043	0	0	0	NA		NA	0	0	0
		ROf16	1	2	2	102.3	2	139	123	63	0	40	0	96	0	14.63	98.9182	0	0	0	NA		NA	0	2	0
		RYn16	1	2	0	102.7	2	156	131	54	0	36	0	98	0	14.27	99.3733	0	0	0	NA		NA	0	0	0
		RYd16	1	2	1	101.9	0	183	156	94	2	45	0	99	0	14.26	98.9591	0	0	0				0	1	0
		ROe16	1	0	0	101.1	0	139	123	69	0	39	0	99	0	12.42	99.36	0	0	0				0	0	0
		253-13	2	2	0	102.2	2	159	132	64	0	42	0	96	0	14.39	100.419	0	0	0				0	0	0
		ROf16	2	1	3	101.1	0	159	136	86	0	40	0	94	1	14.54	98.3097	0	0	0				0	3	0
		RYn16	2	2	0	101.8	0	183	160	70	2	24	0	98	0	14.22	99.0251	0	0	0				0	0	0
		RYd16	2	2	1	102	2	141	125	57	0	54	0	96	0	14.26	98.9591	0	0	0				0	1	0
		ROe16	2	0	0	101.5	0	155	116	52	0	42	0	96	0	12.38	99.04	0	0	0				0	0	0
		253-13	3		0															0				0	0	0
		ROf16	3		2															0				0	2	0
		RYn16	3		2															0				0	2	0
		RYd16	3		3															0				0	3	0
		ROe16	3		1															0				0	0	1
		253-13	4	3	2	102.4	2	150	156	84	0	60	0	93	1	14.4	100.488	0	0	0				0	2	0
		ROf16	4	2	3	102.2	2	152	129	87	0	36	0	96	0	14.34	96.9574	0	0	0				0	3	0
		RYn16	4	3	2	102.1	2		130	65	0	48	0	94	1	14.22	99.0251	0	0	0				0	2	0
		RYd16	4	2	2	100.7	0	140			0	56	2	96	0	14.07	97.6405	0	0	0				0	2	0
		ROe16	4	0	2	101.1	0	137			0	44	0	97	0	12.55	100.4	0	0	0				0	1	1
		253-13	5		0															0				0	0	0
		ROf16	5		3															0				0	3	0
		RYn16	5		1															0				0	1	0
		RYd16	5		1															0				0	1	0
		ROe16	5		0															0				0	0	0
		253-13	6		1															0		1		0	0	0
		ROf16	6		3															0				0	3	0
		RYn16	6		1															0				0	1	0
		RYd16	6		3															0				0	3	0
		ROe16	6		0															0				0	0	0
		253-13	7	2	0	102.3	2	160	122	61	0	52	0	100	0	14.44	100.768	0	0	0				0	0	0
		ROf16	7	0	3	101.8	0	131	136	67	0	42	0	95	0	14.31	96.7546	0	0	0				0	3	0
		RYn16	8	2	2	102.2	2	137	102	75	0	48	0	96	0	14.3	99.5822	0	0	0				0	2	0
		RYd16	7	0	2	101.8	0	120	134	69	0	36	0	99	0	14.04	97.4323	0	0	0				0	2	0
		ROe16	7	1	2	101.2	0	152	147	70	0	56	2	96	0	12.64	101.12	0	0	0				0	1	0
	Group 3 (RBD + alum-3M-052)	RKu16	0	2	1	102.2	2	140	112	52	0	36	0	96	0	15.78	100	0	0	0	NA		NA	0	1	0
		147-13	0	0	0	101.4	0	116	101	50	0	48	0	95	0	13.19	100	0	0	0	NA		NA	0	0	0
		RZu16	0	5	0	102.4	2	214	159	84	3	48	0	97	0	11.79	100	0	0	0				0	0	0
		RRv16	0	4	0	102.1	2	189	106	48	2	48	0	97	0	11.34	100	0	0	0				0	0	0
		RNu15	0	5	1	102.7	2	146	114	55	0	56	2	93	1	12.89	100	0	0	0				0	1	0
		RKu16	1	2	2	102.9	2	151	100	45	0	44	0	95	0	15.37	97.4018	0	0	0	NA		NA	0	2	0
		147-13	1	3	0	101.8	0	140	116	52	0	58	2	94	1	13.13	99.5451	0	0	0	NA		NA	0	0	0
		RZu16	1	2	1	102.2	2	139	123	69	0	32	0	95	0	11.765	99.788	0	0	0				0	1	0
		RRv16	1	2	0	102.7	2	89	160	60	0	40	0	98	0	11.425	100.75	0	0	0				0	0	0
		RNu15	1	5	2	102.3	2	183	130	57	2	28	0	93	1	12.18	94.4919	0	0	0				0	2	0
		RKu16	2	4	1	102.2	2	173	124	93	1	40	0	92	1	15.3	96.9582	0	0	0				0	1	0
		147-13	2	1	1	100.9	0	160	124	62	0	40	0	92	1	13.9	105.383	0	0	0				0	1	0
		RZu16	2	4	0	102.2	2	195	127	70	2	48	0	96	0	11.83	100.339	0	0	0				0	0	0
		RRv16	2	3	1	102.2	2	199	111	48	1	36	0	98	0	11.335	99.9559	0	0	0				0	1	0
		RNu15	2	3	2	102.9	2	159	133	74	0	40	0	95	0	12.08	93.7161	1	0	0				0	2	0
		RKu16	3		0															0				0	0	0
		147-13	3		0															0				0	0	0
		RZu16	3		0															0				0	0	0
		RRv16	3		2															0				0	2	0
		RNu15	3		3															0				0	3	0
		RKu16	4	3	1	102.2	2	164	107	47	0	36	0	93	1	15.33	97.1483	0	0	0				0	1	0
		147-13	4	0	0	101.1	0	96	122	47	0	48	0	95	0	13.11	99.3935	0	0	0				0	0	0
		RZu16	4	3	0	102	2	172	94	52	1	44	0	96	0	11.87	100.679	0	0	0				0	0	0
		RRv16	4	2	1	102.3	2	165	109	52	0	44	0	96	0	11.34	100	0	0	0				0	1	0
		RNu15	4	3	3	102.3	2	146	94	50	0	40	0	95	0	12.04	93.4057	1	0	0				0	3	0
		RKu16	5		2															0		1		0	1	0
		147-13	5		0															0				0	0	0
		RZu16	5		3															0				2	1	0
		RRv16	5		0															0				0	0	0
		RNu15	5		2															0				0	2	0
		RKu16	6		2															0		1		0	1	0
		147-13	6		0															0				0	0	0
		RZu16	6		0															0				0	0	0
		RRv16	6		1															0				0	1	0
		RNu15	6		3															0				0	3	0
		RKu16	7	2	2	102.4	2	164	103	43	0	52	0	97	0	15.29	96.8948	0	0	0				0	2	0
		147-13	7	1	1	101.5	0	132	105	43	0	44	0	93	1	13.19	100	0	0	0				0	1	0
		RZu16	7	1	0	101.9	0	191	133	64	1	48	0	95	0	12.04	102.12	0	0	0				0	0	0
		RRv16	7	1	2	101.4	0	168	140	55	0	48	0	90	1	11.4	100.529	0	0	0				0	2	0
		RNu15	7	0	3	102.1	0	102	108	67	0	42	0	96	0	12.06	93.5609	0	0	0				0	3	0

## Sheet: Table S2 (Serum Chemistries)
		Sample	Day post challenge	T-PROT (g/dL)	ALB (g/dL)	Glob (g/dL)	A/G (g/dL)	AST (U/L)	ALT (U/L)	ALP (U/L)	GGT (U/L)	T-BIL (mg/dL)	BUN (mg/dL)	CREAT (mg/dL)	Bun/Cr (mg/dL)	PHOS (mg/dL)	GLUC ((mg/dL))	CAL (mg/dL)	MAG (mEq/L)	Sodium (mmol/L)	Potassium (mmol/L)	Chloride (mmol/L)	CHOL (mg/dL)	TRIG (mg/dL)	AMY (U/L)	CK (U/L)
	Group 1 (Unvaccinated)	35334	0	6.8	4.2	2.6	1.6	48	34	406	70	0.2	18	1.1	16.4	3.8	48	10.5	1.4	143	4.3	109	162	46	483	4880
		RTo17	0	7	4.3	2.7	1.6	15	38	292	54	0.2	17	0.9	18.9	4.2	73	10.1	1.3	141	3.9	107	118	50	206	164
		RUh17	0	7.5	4.5	3	1.5	30	33	174	34	0.2	25	1.2	20.8	4.4	66	10.5	1.4	143	4.1	106	102	29	543	75
		RQj17	0	7.6	4.5	3.1	1.5	18	34	194	54	0.1	14	1	14	4.6	66	10.4	1.4	144	3.8	106	145	55	221	363
		RPz17	0	7.7	4.4	3.3	1.3	32	25	384	40	0.1	14	0.8	17.5	7.5	78	10.5	1.6	144	4	105	160	70	290	460
		35334	1
		RTo17	1
		RUh17	1
		RQj17	1
		RPz17	1
		35334	2
		RTo17	2
		RUh17	2
		RQj17	2
		RPz17	2
		35334	4	6.6	4	2.6	1.5	41	57	343	62	0.2	19	1	19	5.5	70	10.1	1.6	143	4	108	160	40	485	174
		RTo17	4	7.2	4.3	2.9	1.5	28	56	265	51	0.2	15	0.9	16.7	4.4	80	9.9	1.4	142	3.7	106	118	72	236	163
		RUh17	4	7.2	4.4	2.8	1.6	35	40	171	22	0.1	23	1.1	20.9	5.3	77	10.3	1.6	144	4.1	108	99	28	398	625
		RQj17	4	7.5	4.4	3.1	1.4	31	47	178	42	0.2	12	1.1	10.9	6.2	76	10	1.5	144	4.4	107	142	20	165	1898
		RPz17	4	7.8	4.4	3.4	1.3	15	31	320	30	0.2	11	1	11	5.4	89	10.3	1.4	143	3.8	105	159	43	281	130
		35334	7	6.2	3.8	2.4	1.6	32	35	332	57	0.2	18	1.1	16.4	4.6	59	9.9	1.4	141	4.2	106	143	48	469	487
		RTo17	7	7.3	4.3	3	1.4	34	37	306	47	0.1	14	0.9	15.6	3.6	66	10.5	1.6	142	4.3	106	110	84	244	1313
		RUh17	7	6.8	4.2	2.6	1.6	26	41	155	29	0.1	21	1.1	19.1	5.1	66	9.8	1.7	143	3.9	105	86	29	351	308
		RQj17	7	7.3	4.4	2.9	1.5	21	42	177	50	0.1	12	1.2	10	5.4	75	10	1.6	143	4.5	108	130	43	165	823
		RPz17	7	7.7	4.5	3.2	1.4	23	25	309	36	0.2	12	0.8	15	6.9	69	10.6	1.8	145	4.8	106	171	55	297	263
	Group 2 (RBD + alum)	253-13	0	7.5	4.4	3.1	1.4	27	47	94	40	0.1	20	1.1	18.2	3.5	43	10.5	1.5	145	4	108	123	86	310	644
		ROf16	0	7.3	4.3	3	1.4	24	27	58	39	0.1	15	1.1	13.6	3.2	43	9.9	1.5	142	4.6	109	100	99	287	299
		RYn16	0	7.7	4.4	3.3	1.3	66	54	117	49	0.1	18	1.2	15	4.1	50	10.5	1.6	142	5.2	107	112	79	252	6050
		RYd16	0	7.3	4	3.3	1.2	35	34	107	38	0.2	23	1.3	17.7	4.3	53	10.3	1.5	141	4.5	107	144	165	440	723
		ROe16	0	7.8	4	3.8	1.1	32	44	71	39	0.1	17	0.9	18.9	4.2	92	10	1.6	141	4.5	106	160	172	207	638
		253-13	1
		ROf16	1
		RYn16	1
		RYd16	1
		ROe16	1
		253-13	2
		ROf16	2
		RYn16	2
		RYd16	2
		ROe16	2
		253-13	4	7.2	4.2	3	1.4	40	75	97	36	0.1	18	1.1	16.4	3.8	69	10.4	1.5	143	4	106	110	76	331	563
		ROf16	4	7.3	4.2	3.1	1.4	17	35	64	39	0.2	15	1.3	11.5	3.4	60	9.5	1.3	142	3.8	108	111	25	247	124
		RYn16	4	7.2	3.9	3.3	1.2	24	45	104	38	0.2	13	1.2	10.8	3.1	71	9.9	1.4	142	3.7	108	107	24	281	270
		RYd16	4	6.9	3.9	3	1.3	23	29	90	36	0.3	15	1.4	10.7	3.9	65	10.2	1.2	144	3.9	110	129	83	443	225
		ROe16	4	7.1	3.8	3.3	1.2	30	51	58	35	0.2	17	1	17	3.2	96	10	1.3	141	4.3	106	119	130	277	244
		253-13	7	7.3	4.3	3	1.4	28	50	109	42	0.2	14	1	14	4.1	70	10.4	1.6	145	4.4	110	124	104	297	1256
		ROf16	8	7.4	4.4	3	1.5	13	25	59	41	0.2	12	1	12	3.8	64	10.4	1.3	145	4.2	108	107	23	287	806
		RYn16	8	7.1	4.1	3	1.4	25	34	102	41	0.2	16	0.8	20	3.4	58	10.2	1.3	145	4.2	109	115	42	245	1840
		RYd16	7	7.3	4.3	3	1.4	28	26	92	42	0.2	19	1.4	13.6	4	60	10.7	1.5	146	4.1	109	150	53	464	393
		ROe16	7	7.3	3.8	3.5	1.1	29	43	67	33	0.1	17	0.8	21.2	3.8	91	10.1	1.5	141	4	106	144	141	301	416
	Group 3 (RBD + alum-3M052)	RKu16	0	7.1	4.1	3	1.4	48	31	85	33	0.1	17	1	17	4.1	56	10.2	1.6	140	4.9	106	128	111	356	2870
		147-13	0	7.2	4.1	3.1	1.3	25	24	105	39	0.1	23	1.1	20.9	3.9	53	9.9	1.5	142	3.9	107	130	61	272	585
		RZu16	0	7.6	4.6	3	1.5	15	54	124	52	0.2	16	1.3	12.3	2.8	77	10.5	1.4	142	3.9	106	145	57	228	154
		RRv16	0	7.8	4.5	3.3	1.4	16	26	171	44	0.1	13	1.1	11.8	3.8	68	10.3	1.3	143	4.2	108	121	49	340	189
		RNu15	0	7.4	4.2	3.2	1.3	18	40	84	45	0.1	16	1.4	11.4	3.8	77	9.9	1.4	143	4	106	101	30	209	483
		RKu16	1
		147-13	1
		RZu16	1
		RRv16	1
		RNu15	1
		RKu16	2
		147-13	2
		RZu16	2
		RRv16	2
		RNu15	2
		RKu16	4	7.1	4.2	2.9	1.4	40	44	88	31	0.2	17	1.3	13.1	3.2	67	10.6	1.5	143	4.1	106	122	77	378	584
		147-13	4	7.4	4.1	3.3	1.2	38	55	112	43	0.1	17	1	17	3.8	79	10.2	1.6	141	4.3	105	139	60	305	211
		RZu16	4	7	4.2	2.8	1.5	30	44	88	44	0.3	16	1.1	14.5	2.5	78	10.1	1.4	143	3.8	108	122	50	230	273
		RRv16	4	7.7	4.5	3.2	1.4	26	45	147	42	0.2	12	1.1	10.9	3.7	65	10.4	1.3	142	4.1	107	119	48	352	256
		RNu15	4	7.4	4.2	3.2	1.3	21	61	70	41	0.2	12	1.3	9.2	4.1	90	10	1.3	142	4	108	106	62	242	366
		RKu16	7	7.4	4.4	3	1.5	24	28	89	34	0.2	13	1.2	10.8	5.5	61	10.7	1.5	143	4.5	106	136	69	480	423
		147-13	8	7	4.1	2.9	1.4	22	32	113	41	0.2	23	0.8	28.8	4	64	10.2	1.4	144	4.1	109	119	54	261	1620
		RZu16	7	7.6	4.6	3	1.5	25	42	116	46	0.2	18	1.1	16.4	2.4	84	10.5	1.6	144	4	108	140	45	263	1390
		RRv16	7	8.6	4.9	3.7	1.3	32	36	191	51	0.2	13	1.2	10.8	3.8	75	10.9	1.4	146	4.3	108	132	66	362	2340
		RNu15	7	8	4.4	3.6	1.2	28	34	81	45	0.2	12	1.2	10	4.2	71	10.6	1.5	146	4.3	109	116	32	231	1580

## Sheet: TABLE S3 (CBCs)
		Sample	Day post challenge	WBC (10^3)	% NEUT	NEUT (10^3/ul)	% Lymph	Lymph (10^3/ul)	% MONO	MONO (^103/ul)	% EOS
	Group 1 (Unvaccinated)	35334	0	7.32	47	3.4404	50	3.66	1	0.0732	1
		RTo17	0	8.52	59	5.0268	38	3.2376	3	0.2556
		RUh17	0	10.95	76	8.322	18	1.971	6	0.657
		RQj17	0	10.11	75	7.5825	20	2.022	4	0.4044	1
		RPz17	0	4.42	56	2.4752	34	1.5028	6	0.2652	2
		35334	1	7.8	51	3.978	45	3.51	4	0.312
		RTo17	1	11.57	55	6.3635	34	3.9338	11	1.2727
		RUh17	1	8.91	78	6.9498	17	1.5147	2	0.1782	3
		RQj17	1	8.68	79	6.8572	13	1.1284	6	0.5208	2
		RPz17	1	7.27	57	4.1439	36	2.6172	6	0.4362	1
		35334	2	4.94	30	1.482	60	2.964	5	0.247	5
		RTo17	2	8.3	60	4.98	27	2.241	11	0.913	2
		RUh17	2	10.23	81	8.2863	13	1.3299	5	0.5115	1
		RQj17	2	4.53	61	2.7633	30	1.359	6	0.2718	3
		RPz17	2	5.17	64	3.3088	29	1.4993	7	0.3619
		35334	4	8.89	32	2.8448	60	5.334	5	0.4445	3
		RTo17	4	8.96	59	5.2864	37	3.3152	3	0.2688
		RUh17	4	11.15	68	7.582	19	2.1185	9	1.0035	4
		RQj17	4	5.33	50	2.665	40	2.132	8	0.4264	2
		RPz17	4	4.91	61	2.9951	32	1.5712	4	0.1964	3
		35334	7	7.21	36	2.5956	61	2.96	1	0.0721	2
		RTo17	7	9.06	67	6.0702	29	2.24	3	0.2718
		RUh17	7	8.21	67	5.5007	25	1.33	5	0.4105	3
		RQj17	7	10.04	72	7.2288	22	1.36	5	0.502	1
		RPz17	7	6.83	59	4.0297	33	1.5	8	0.5464
	Group 2 (RBD + alum)	253-13	0	8.07	75	6.0525	19	1.5333	5	0.4035
		ROf16	0	6.76	59	3.9884	31	2.0956	4	0.2704	5
		RYn16	0	5.59	65	3.6335	30	1.677	4	0.2236	1
		RYd16	0	9.21	77	7.0917	13	1.1973	8	0.7368	1
		ROe16	0	8.1	56	4.536	32	2.592	9	0.729	2
		253-13	1	7.52	79	5.9408	18	1.3536	3	0.2256
		ROf16	1	9.03	63	5.6889	23	2.0769	4	0.3612	10
		RYn16	1	8.86	72	6.3792	23	2.0378	5	0.443
		RYd16	1	10.09	77	7.7693	16	1.6144	5	0.5045	2
		ROe16	1	7.89	60	4.734	34	2.6826	3	0.2367	3
		253-13	2	11.85	86	10.191	10	1.185	4	0.474
		ROf16	2	6.63	76	5.0388	20	1.326	1	0.0663	3
		RYn16	2	5.51	68	3.7468	18	0.9918	12	0.6612	2
		RYd16	2	7.75	82	6.355	8	0.62	8	0.62	2
		ROe16	2	6.25	57	3.5625	33	2.0625	6	0.375	3
		253-13	4	9.43	73	6.8839	16	1.5088	10	0.943	1
		ROf16	4	6.34	69	4.3746	19	1.2046	6	0.3804	5
		RYn16	4	5.26	63	3.3138	29	1.5254	6	0.3156	2
		RYd16	4	7.99	74	5.9126	20	1.598	3	0.2397	1
		ROe16	4	6.57	54	3.5478	30	1.971	8	0.5256	6
		253-13	7	10.96	77	8.4392	18	1.9728	1	0.1096	4
		ROf16	8	8.33	57	4.7481	26	2.1658	4	0.3332	10
		RYn16	8	7.73	68	5.2564	22	1.7006	4	0.3092	6
		RYd16	7	5.03	68	3.4204	24	1.2072	5	0.2515	2
		ROe16	7	7.23	59	4.2657	29	2.0967	7	0.5061	4
	Group 3 (RBD + alum-3M052)	RKu16	0	4.84	57	2.7588	32	1.5488	11	0.5324	0
		147-13	0	7.55	72	5.436	26	1.963	2	0.151
		RZu16	0	11.72	78	9.1416	15	1.758	6	0.7032	1
		RRv16	0	5.69	62	3.5278	34	1.9346	4	0.2276	2
		RNu15	0	6.3	79	4.977	15	0.945	5	0.315	1
		RKu16	1	9.17	82	7.5194	11	1.0087	5	0.4585	1
		147-13	1	8.52	66	5.6232	26	2.2152	6	0.5112	2
		RZu16	1	14.6	76	11.096	18	2.628	5	0.73
		RRv16	1	13.9	77	10.703	18	2.502	4	0.556	1
		RNu15	1	5.19	76	3.9444	21	1.0899	2	0.1038	1
		RKu16	2	7.33	76	5.5708	20	1.466	3	0.2199	1
		147-13	2	8.72	73	6.3656	22	1.9184	2	0.1744	3
		RZu16	2	12.14	83	10.0762	12	1.4568	5	0.607
		RRv16	2	7.4	65	4.81	22	1.628	9	0.666	4
		RNu15	2	5.03	72	3.6216	20	1.006	7	0.3521	1
		RKu16	4	7.13	77	5.4901	18	1.2834	4	0.2852	1
		147-13	4	7.09	57	4.0413	31	2.1979	9	0.6381	3
		RZu16	4	10.16	74	7.5184	20	2.032	4	0.4064	1
		RRv16	4	9.11	76	6.9236	17	1.5487	5	0.4555	2
		RNu15	4	5.07	52	2.6364	37	1.8759	8	0.4056	3
		RKu16	7		74	#VALUE!	16	#VALUE!	7	#VALUE!	2
		147-13	8	6.89	65	4.4785	28	1.9292	3	0.2067	4
		RZu16	7	11.3	68	7.684	23	2.599	8	0.904	1
		RRv16	7	8.04	51	4.1004	41	3.2964	6	0.4824	2
		RNu15	7	6.45	68	4.386	24	1.548	4	0.258	3
